# Supplementary material for: Time-dependent simvastatin administration enhances doxorubicin toxicity in neuroblastoma
Source: Toxicol Rep. 2020 Apr 22;7:520–8. doi: 10.1016/j.toxrep.2020.03.007 (PMC7184108; doi:10.1016/j.toxrep.2020.03.007)
Supplement: Supplementary file 1 [file mmc1.zip › Data Profile.xml]

<?xml version="1.0" encoding="UTF-8" standalone="no"?><data:data><datasets><author>JAMES.ROEDE@CUANSCHUTZ.EDU</author><type>0</type><dataset><value>1</value><reason>Data will be made available on request</reason><comments/></dataset></datasets></data:data>
